# Supplementary material for: Selection with two alleles of X-linkage and its application to the fitness component analysis of OdsH in Drosophila
Source: G3 (Bethesda). 2024 Jul 13;14(9):jkae157. doi: 10.1093/g3journal/jkae157 (PMC11537805; doi:10.1093/g3journal/jkae157)
Supplement: jkae157_Supplementary_Data [file jkae157_supplementary_data.xlsx]

## Sheet: Sheet1
Table S1: Genotypic frequencies over 20 generations of allelic competition: from Generation 1 (G1) to Generation 20 (G20).
Experimental data were collected for generation s 1, 2, 3, 8, and 20; Model fitted values were presented for all consecutive generations.
				G1	G2	G3	G4	G5	G6	G7	G8	G9	G10	G11	G12	G13	G14	G15	G16	G17	G18	G19	G20
Setup I	Competing alleles (A1, A2)
	(OdsH, OdsH+)	p1	Experiment	0	0.498899	0.242042					0.303441				0.291725								0.36447
			Model	0	0.504784	0.255122	0.380083	0.315059	0.346073	0.328542	0.335735	0.330521	0.331719	0.329775	0.329529	0.328514	0.327977	0.327277	0.326734	0.326179	0.325693	0.32523	0.324809
		p2	Experiment	1	0.501101	0.757958					0.696559				0.708275								0.63553
			Model	1	0.495216	0.744878	0.619917	0.684941	0.653927	0.671458	0.664265	0.669479	0.668281	0.670225	0.670471	0.671486	0.672023	0.672723	0.673266	0.673821	0.674307	0.67477	0.675191
		Q11	Experiment	0	0	0.106692					0.0980188				0.126067								0.123065
			Model	0	0	0.128579	0.102512	0.122983	0.113645	0.117644	0.114572	0.115054	0.113799	0.113496	0.112783	0.112346	0.111832	0.111414	0.111	0.110632	0.110286	0.10997	0.109676
		Q12	Experiment	1	0.482167
			Model	1	0.482167
		Q22	Experiment	0	0.517833
			Model	0	0.517833
	(OdsH, OdsH1)	p1	Experiment	0	0.500978	0.225333					0.38262				0.573129								0.70073
			Model	0	0.521478	0.299189	0.445285	0.407054	0.456748	0.461072	0.484811	0.496849	0.512259	0.524025	0.535651	0.545649	0.554881	0.563091	0.570537	0.577223	0.58326	0.588699	0.593609
		p2	Experiment	1	0.499022	0.774667					0.61738				0.426871								0.29927
			Model	1	0.478522	0.700811	0.554715	0.592946	0.543252	0.538928	0.515189	0.503151	0.487741	0.475975	0.464349	0.454351	0.445119	0.436909	0.429463	0.422777	0.41674	0.411301	0.406391
		Q11	Experiment	0	0	0.110115					0.200688				0.272414								0.532915
			Model	0	0	0.168934	0.151884	0.19977	0.20666	0.231437	0.245394	0.263029	0.277177	0.291352	0.303882	0.315635	0.326275	0.336053	0.344945	0.353059	0.360438	0.367153	0.373255
		Q12	Experiment	1	0.53411
			Model	1	0.53411
		Q22	Experiment	0	0.46589
			Model	0	0.46589
Setup II	Competing (A1, A2)
	(OdsH, OdsH+)	p1	Experiment	1	0.5112	0.688584					0.544843				0.424444								0.376988
			Model	1	0.504784	0.691713	0.564807	0.587783	0.543028	0.533156	0.509434	0.494899	0.478351	0.46497	0.452064	0.440749	0.430306	0.420924	0.412363	0.404606	0.397541	0.391116	0.385258
		p2	Experiment	0	0.4888	0.311416					0.455157				0.575556								0.623012
			Model	0	0.495216	0.308287	0.435193	0.412217	0.456972	0.466844	0.490566	0.505101	0.521649	0.53503	0.547936	0.559251	0.569694	0.579076	0.587637	0.595394	0.602459	0.608884	0.614742
		Q11	Experiment	0	0.47644	0.348916					0.259959				0.195609								0.186902
			Model	0	0.47644	0.364606	0.39017	0.339461	0.323583	0.295435	0.276942	0.257729	0.242197	0.227891	0.215585	0.204581	0.194915	0.186313	0.178686	0.171885	0.165818	0.160388	0.15552
		Q12	Experiment	1	0.52356
			Model	1	0.52356
		Q22	Experiment	0	0
			Model	0	0
	(OdsH, OdsH1)	p1	Experiment	1	0.537519	0.727848					0.651458				0.595016								0.647585
			Model	1	0.521478	0.728769	0.629367	0.672174	0.650098	0.658111	0.652483	0.653301	0.651309	0.650752	0.649665	0.64894	0.648158	0.647501	0.646876	0.646319	0.645807	0.645342	0.644919
		p2	Experiment	0	0.462481	0.272152					0.348542				0.404984								0.352415
			Model	0	0.478522	0.271231	0.370633	0.327826	0.349902	0.341889	0.347517	0.346699	0.348691	0.349248	0.350335	0.35106	0.351842	0.352499	0.353124	0.353681	0.354193	0.354658	0.355081
		Q11	Experiment	0	0.51144	0.397037					0.482143				0.311424								0.408333
			Model	0	0.51144	0.411794	0.476303	0.448439	0.459121	0.451561	0.452455	0.449661	0.448767	0.447192	0.446107	0.444958	0.443986	0.443067	0.442247	0.441492	0.440809	0.440186	0.439619
		Q12	Experiment	1	0.48856
			Model	1	0.48856
		Q22	Experiment	0	0
			Model	0	0
